# Supplementary material for: Identification of the MYH6 c.804G>C Synonymous Variant Causing Exon Skipping in a Hypertrophic Cardiomyopathy Family
Source: Mol Genet Genomic Med. 2026 Jul 8;14(7):e70268. doi: 10.1002/mgg3.70268 (PMC13344885; doi:10.1002/mgg3.70268)
Supplement: Supplementary file 2 — Table S1: Primers used in the minigene assay. [file MGG3-14-e70268-s003.xlsx]

## Sheet: Sheet1
Supplementary Table 1. Primers used in the minigene assay.
Primer Name	Sequence (5′–3′)
2991-F	CAAGAAAAAGGGGGTGCTGT
3234-F	GAGCAGGAGGCATTCTGTAT
4731-R	TCCCGCTGCTTCTGCTTGAA
4965-R	TCAGTTCTGGTGAGTGCAGC
MYH6-pcDNA3.1-KpnI-F	GCTTGGTACCATGGGGAAATTCATTAGGATCCA
MYH6-mut-F	ACCCACCTCAGACCTCCTGGAGAAGTCCCGG
MYH6-mut-R	CCGGGACTTCTCCAGGAGGTCTGAGGTGGGT
MYH6-pcDNA3.1-XhoI-R	TAGACTCGAGATCGGTGGCCATGAGCTCCT
pcDNA3.1-F	CTAGAGAACCCACTGCTTAC
pcDNA3.1-R	TAGACTCGAGATCGGTGGCCATGAGCTCCT
