# Supplementary material for: Identification of the MYH6 c.804G>C Synonymous Variant Causing Exon Skipping in a Hypertrophic Cardiomyopathy Family
Source: Mol Genet Genomic Med. 2026 Jul 8;14(7):e70268. doi: 10.1002/mgg3.70268 (PMC13344885; doi:10.1002/mgg3.70268)
Supplement: Supplementary file 3 — Table S2: Kits and reagents used in this study. [file MGG3-14-e70268-s006.xlsx]

## Sheet: Sheet1
Supplementary Table 2. Kits and reagents used in this study.
Product Name	Cat. No.	Brand
PrimerSTAR MAX DNA Polymerase	R045A	TaKaRa
Rapid Plasmid Mini Kit	1005250	SIMGEN
DNA Gel Extraction Kit	2001250	SIMGEN
Trizol (RNAiso PLUS)	9109	TaKaRa
ABScript III RT Master Mix for qPCR with gDNA Remover	RK20429	ABclonal
