# Supplementary material for: Identification of the MYH6 c.804G>C Synonymous Variant Causing Exon Skipping in a Hypertrophic Cardiomyopathy Family
Source: Mol Genet Genomic Med. 2026 Jul 8;14(7):e70268. doi: 10.1002/mgg3.70268 (PMC13344885; doi:10.1002/mgg3.70268)
Supplement: Supplementary file 4 — Table S3: Instruments used in this study. [file MGG3-14-e70268-s004.xlsx]

## Sheet: Sheet1
Supplementary Table 3. Instruments used in this study.
Instrument	Manufacturer	Model
Biosafety Cabinet	Sujing Antai	SW-CJ-2FD
Ultrapure Water System	Millipore	Milli-Q Reference
PCR Thermal Cycler	Bio-Rad	T100
Centrifuge	Eppendorf	5424
Electrophoresis System	Junyi Dongfang	JY-SPCT
Eppendorf Tubes	Axygen Biosciences	–
Pipette Tips	Axygen Biosciences	–
