# Supplementary material for: Identification of the MYH6 c.804G>C Synonymous Variant Causing Exon Skipping in a Hypertrophic Cardiomyopathy Family
Source: Mol Genet Genomic Med. 2026 Jul 8;14(7):e70268. doi: 10.1002/mgg3.70268 (PMC13344885; doi:10.1002/mgg3.70268)
Supplement: Supplementary file 5 — Table S4: SpliceAI and Pangolin prediction results for the MYH6 c.804G>C variant. [file MGG3-14-e70268-s002.xlsx]

## Sheet: Sheet1
Supplementary Table 4. SpliceAI and Pangolin prediction results for the MYH6 c.804G>C variant.
SpliceAI scores
Variant	Gene MANE Select transcript / non-coding transcript	Δ type	Δ score	position
MYH6 c.804G>C	MYH6 ( ENSG00000197616.14 / ENST00000405093.9 / NM_002471.4) protein coding MANE Select transcript (minus strand) OMIM, GTEx, gnomAD, ClinGen, Ensembl, Decipher, GeneCards	Acceptor Loss	0.01	150 bp
		Donor Loss	0.01	-94 bp
		Acceptor Gain	0	-692 bp
		Donor Gain	0	100 bp
Pangolin scores
Variant	Gene	Δ type	Δ score	position
MYH6 c.804G>C	MYH6 ( ENSG00000197616.14 / ENST00000405093.9 / NM_002471.4) protein coding MANE Select transcript (minus strand) OMIM, GTEx, gnomAD, ClinGen, Ensembl, Decipher, GeneCards	Splice Loss	0.01	-94 bp
		Splice Gain	0.01	-64 bp
