# Supplementary material for: Identification of the MYH6 c.804G>C Synonymous Variant Causing Exon Skipping in a Hypertrophic Cardiomyopathy Family
Source: Mol Genet Genomic Med. 2026 Jul 8;14(7):e70268. doi: 10.1002/mgg3.70268 (PMC13344885; doi:10.1002/mgg3.70268)
Supplement: Supplementary file 6 — Table S5: RNA splicing prediction model results for splice sites near the MYH6 variant. [file MGG3-14-e70268-s005.xlsx]

## Sheet: Sheet1
Supplementary Table 5. RNA splicing prediction model results for splice sites near the MYH6 variant.
Splice Site	Exon Junction	DanQ Score (Ref → Alt)	SPTransformer Score (Ref → Alt)	Sequence Specificity
Site 1	E9 3'	0.9956 → 0.9956	0.9913 → 0.9919	0.002
Site 2	E10 5'	1 → 1	0.9962 → 0.9958	0.001
Site 3	E10 3'	0.8627 → 0.8594	0.8241 → 0.8106	0.014
Site 4	E11 5'	0.9997 → 0.9997	0.9931 → 0.993	0.001
