# Supplementary material for: Identification of the MYH6 c.804G>C Synonymous Variant Causing Exon Skipping in a Hypertrophic Cardiomyopathy Family
Source: Mol Genet Genomic Med. 2026 Jul 8;14(7):e70268. doi: 10.1002/mgg3.70268 (PMC13344885; doi:10.1002/mgg3.70268)
Supplement: Supplementary file 7 — Table S6: Human Splicing Finder analysis results. [file MGG3-14-e70268-s001.xlsx]

## Sheet: Sheet1
Supplementary Table 6. Human Splicing Finder analysis results.
Genename	MYH6
Strand	-
HGVS Annotation	ENST00000405093.9:c.804G>C
Interpretation	No significant impact on splicing signals.
Associated transcripts	ENST00000405093
